# Supplementary material for: methBLAST and methPrimerDB: web-tools for PCR based methylation analysis
Source: BMC Bioinformatics. 2006 Nov 9;7:496. doi: 10.1186/1471-2105-7-496 (PMC1654196; doi:10.1186/1471-2105-7-496)
Supplement: Additional file 1 — Perl bisulphite conversion script. Perl script for creation of BLAST database files containing in silico methylated and bisulphite treated sequences. [file 1471-2105-7-496-S1.pl]

#!/usr/bin/perl


##########################################################################################################################
#methBLAST_converter v5.3
#Copyright by Piet Robbrecht, Filip Pattyn and Jo Vandesompele (http://medgen.ugent.be/methBLAST)
#Center for Medical Genetics; Ghent University; Belgium
#
#Before running the script: check if you downloaded (ftp://ftp.ncbi.nih.gov/blast/executables/LATEST) and 
#installed the last version of NCBI's wwwblast. 
#Run this script in the same directory where the 'formatdb' and 'fastacmd' commands of the wwwblast package are installed.
#
#This script can be freely used for non-commercial, academic research to be conducted at a non-profit institution.
#For other use of the script please contact the authors.
#This notice MUST stay intact for legal use
#########################################################################################################################


########DIRECTORIES:


# put here the directory where your GI-lists are
my $GIdirectory=".";

# files will be downloaded to a new made directory in the directory $directoryZipped (if this should be the same directory as your program put ".") !!!this should be the directory where the GI-lists are in
my $directoryZipped=".";

# files will be placed into $directoryOrigFasta after conversion to fasta-files
my $directoryOrigFasta=".";


# the converted fasta files will be in the $directoryBisulMeth and $directoryBisulUnmeth directory
my $directoryBisulMeth=".";
my $directoryBisulUnmeth=".";


# the blast formated files will be in the $directoryBisulMethBlast and $directoryBisulUnmethBlast directory
my $directoryBisulMethBlast=".";
my $directoryBisulUnmethBlast=".";

# put here the ftp directory
my $ftpDirectory="ftp://ftp.ncbi.nih.gov/blast/db";


########FILES:

# put the files you want to update in @toUpdate (between brackets, divided by commas and between"")
my @toUpdate=("nt");
# are the files in @toUpdate 'month.'-files? (y/n)
my $monthly="n";
# Do you want to use GI-lists to create your fasta-files? (y/n)
my $use_GIlists="y";
# put the GI-lists you want in @GIlists (between brackets, divided by commas and between"")
# (the name of the GI-list will be included in the name of the created database)
my @GIlists=("rat", "mouse", "human");


##########################################################################


($ssec,$smin,$shour,$smday,$smon,$syear,$swday,$syday,$sisdst) = localtime(time);
open(OUTLOG,">>methBLAST_converter.log");
$syear+=1900;
print {OUTLOG} "_______________________________________________________\n\n$smday/$smon/$syear $shour:$smin:$ssec start\n";
print "$smday/$smon/$syear $shour:$smin:$ssec start\n";


###########################################################################


foreach  (@toUpdate){
	print "\nfile: $_\n";
	print {OUTLOG} "\nfile: $_\n";
	download($_);
	unzip($_);
	remove_zipped_file($_);
	to_original_fasta($_);
	remove_original_binaries($_);
	convert($_);
	remove_original_fasta($_);
	blast_format($_);
	}


##########################################################################


sub download {

	my $download=$ftpDirectory . "/" . $_ . ".gz";
	my $target=$directoryZipped . "/" . $_ . ".gz";
	use LWP::UserAgent;
	$ua = LWP::UserAgent->new;
	my $req=HTTP::Request->new(GET => $download);
	my $res = $ua->request($req, $target);
	my $msg="download completed";
	write_log($msg);

}


##########################################################################


sub unzip {

	my $zipped=$directoryZipped . "/" . $_ . ".gz";
	system "gunzip -d $zipped";
	system "mv $directoryZipped/" . $_ ." $directoryZipped/unpacked/" . $_ ;
	
	my $msg= "unzip $_ completed";
	write_log($msg);
	
}

##########################################################################

sub remove_zipped_file {

	my $removeFile=$directoryZipped . "/" . $_ .".tar.gz";
	system "rm ./$removeFile";

	my $msg="zipped file(s) removed";
	write_log($msg);

}

##########################################################################

sub to_original_fasta {
	$database=$_;
	foreach  (@GIlists){
		system "./fastacmd -d ". $directoryZipped."/".$database . " -p F -o ".$directoryOrigFasta."/". $database . "_". $_ . " -i ". $GIdirectory . "/" . $_;

	}

	my $msg="dna filtered for GI-lists and converted to fasta-files ";
	write_log($msg);
}

##########################################################################

sub remove_original_binaries {

	my $removeFile=$directoryZipped . "/unpacked";
	system "rm -d ./$removeFile";

}

##########################################################################

sub convert {
	
  $database=$_;
	
  if ($use_GIlists eq "y") {
  	foreach  (@GIlists){
  
		# set filenames
		  my $originalFasta=$directoryOrigFasta . "/" . $database. "_". $_;
		  my $bisulUnmethFWFile=$directoryBisulUnmeth . "/" . $database. "_". $_. ".bisul_unmeth_FW";
		  my $bisulUnmethRCFile=$directoryBisulUnmeth . "/" . $database. "_". $_. ".bisul_unmeth_RC";
		  my $bisulMethFWFile=$directoryBisulMeth . "/" . $database. "_". $_. ".bisul_meth_FW";
		  my $bisulMethRCFile=$directoryBisulMeth . "/" . $database. "_". $_. ".bisul_meth_RC";
		  
		
		
		# open filehandles
		  open(INFILE,"<$originalFasta") or die "opening $originalFasta failed";
		  open(OUTMETHFW,">$bisulMethFWFile") or die "opening output file bisul_methylated_FW failed";
		  open(OUTMETHRC,">$bisulMethRCFile") or die "opening output file bisul_methylated_RC failed";
		  open(OUTUNMETHFW,">$bisulUnmethFWFile") or die "opening output file bisul_unmethal_FW failed";
		  open(OUTUNMETHRC,">$bisulUnmethRCFile") or die "opening output file bisul_unmethal_RC failed";
		
		  
		  
		my $firstChar=getc INFILE;
		until ( eof INFILE == 1 ) {
			my $identifier=<INFILE>;
			my $dna="";
			my $nextChar="";
			until ($nextChar eq ">"||eof INFILE==1){
				$dna.=$nextChar.<INFILE>;
				unless (eof INFILE==1){
					$nextChar=getc INFILE;
					while ($nextChar=~/\n/){
						$nextChar=getc INFILE;
					}
				}
			}
			if ($identifier =~ /(([^\|]+\|)+)\s*(.*)/i){
				my $first=$1;
				my $third=$3;

				$dnaRC=$dna;
				$dnaRC=~s/\s//g;
				$dnaRC=~ tr/gatcGATC/ctagCTAG/;			
				$dnaRC=reverse $dnaRC;			

				print {OUTMETHFW} ">".$first."[BISUL_METH_FW] ".$third."\n";
				$dna=~s/C(\n)?(?=[^(G|\n)])/T$1/ig;	# every C which is not followed by a G or newline is replaced by T
				$dna=~s/C$/T/i;				# last C replaced by T
				print {OUTMETHFW} "$dna";

				print {OUTUNMETHFW} ">".$first. "[BISUL_UNMETH_FW] ".$third."\n";				
				$dna=~s/C/T/ig;				# all C's replaced
				print {OUTUNMETHFW} "$dna";

				print {OUTMETHRC} ">".$first."[BISUL_METH_RC] ".$third."\n";
				$dnaRC=~s/C(?=^G)/T/ig;
				$dnaRC=~s/C$/T/i;
				$dnaRC=~s/(.{1,80})/$1\n/g;		
				print {OUTMETHRC} "$dnaRC";
		
				print {OUTUNMETHRC} ">".$first."[BISUL_UNMETH_RC] ".$third."\n";				
				$dnaRC=~s/C/T/ig;
				print {OUTUNMETHRC} "$dnaRC";
			}
		}
		  
		  my $msg="dna in " . $database . " converted";
		  write_log($msg);
	}
  
  }
  
  close OUTMETHFW;
  close OUTMETHRC;
  close OUTUNMETHFW;
  close OUTUNMETHRC;
}


##########################################################################


sub remove_original_fasta {

  my $removeFile=$directoryOrigFasta . "/" . $_;
  system "rm ./$removeFile";
  
  my $msg="original dna (fasta file: " . $_. ") removed";
  write_log($msg);

}


##########################################################################


sub blast_format {

  my $sourceFasta=$directoryBisulMeth . "/" . $_. ".bisul_meth_FW";
  my $targetMethFiles = $directoryBisulMethBlast . "/" . $_. ".bisul_meth_FW";
  my $command="./formatdb -i $sourceFasta -o T -p F -v 2000000000 -n $targetMethFiles"; # v-option for file splitting
  system $command;
  
  my $sourceFasta=$directoryBisulMeth . "/" . $_. ".bisul_meth_RC";
  my $targetMethFiles = $directoryBisulMethBlast . "/" . $_. ".bisul_meth_RC";
  my $command="./formatdb -i $sourceFasta -o T -p F -v 2000000000 -n $targetMethFiles"; # v-option for file splitting
  system $command;
  
  my $sourceFasta=$directoryBisulUnmeth . "/" . $_. ".bisul_unmeth_FW";
  my $targetUnmethFiles = $directoryBisulUnmethBlast . "/" . $_. ".bisul_unmeth_FW";
  my $command="./formatdb -i $sourceFasta -o T -p F -v 2000000000 -n $targetUnmethFiles";
  system $command;
  
  my $sourceFasta=$directoryBisulUnmeth . "/" . $_. ".bisul_unmeth_RC";
  my $targetUnmethFiles = $directoryBisulUnmethBlast . "/" . $_. ".bisul_unmeth_RC";
  my $command="./formatdb -i $sourceFasta -o T -p F -v 2000000000 -n $targetUnmethFiles";
  system $command;
  
  my $msg = "blastformat ". $_." completed";
  write_log($msg);

}


##########################################################################

sub write_log {

	my $msg=shift;

	($sec,$min,$hour,$mday,$mon,$year,$wday,$yday,$isdst) = localtime(time);
	$time="$hour:$min:$sec ";
	$year+=1900;
	$date="$mday/$mon/$year ";
	$duration=($yday-$syday)*24*60*60+($hour-$shour)*60*60+($min-$smin)*60+$sec-$ssec;

	print {OUTLOG} "$date $time $msg ($duration sec)\n";
	print "$date $time $msg ($duration sec)\n";

	$ssec=$sec;
	$smin=$min;
	$shour=$hour;
	$syday=$yday;
	
}


##########################################################################
##########################################################################
